# Supplementary material for: Single-Cell RNA Sequencing Analysis for Oncogenic Mechanisms Underlying Oral Squamous Cell Carcinoma Carcinogenesis with Candida albicans Infection
Source: Int J Mol Sci. 2022 Apr 27;23(9):4833. doi: 10.3390/ijms23094833 (PMC9104272; doi:10.3390/ijms23094833)
Supplement: Supplementary file 1 [file ijms-23-04833-s001.zip]

Archive with 1 entries (1 files):
- ijms-1675046-supplementary.pdf
